# Supplementary material for: The Nuts and Bolts of Implementing a Modified ERAS Protocol for Minimally Invasive Colorectal Surgery: Group Practice vs. Solo Practice
Source: J Clin Med. 2022 Nov 26;11(23):6992. doi: 10.3390/jcm11236992 (PMC9739177; doi:10.3390/jcm11236992)
Supplement: Supplementary file 1 [file jcm-11-06992-s001.zip]

Archive with 1 entries (1 files):
- jcm-2002770-supplementary.pdf
